# Supplementary material for: G6PC3 promotes genome maintenance and is a candidate mammary tumor suppressor
Source: JCI Insight. 2025 Apr 22;10(11):e186747. doi: 10.1172/jci.insight.186747 (PMC12220951; doi:10.1172/jci.insight.186747)
Supplement: Supporting data values [file jciinsight-10-186747-s241.xlsx]

## Sheet: Fig. 1F
	U2OS Micronuclei	U2OS γH2AX	MCF10A Micronuclei	MCF10A γH2AX
CCDC108	-0.207392	1.02439	1.46203	1.44897
G6PC3	2.28746	2.71831	3.32779	1.2855
SMC4	2.05679	5.22217	3.9932	3.11806
TEX35	1.17984	0.364198	-1.30781	2.21958
URM1	0.562735	0.102977	-0.89146	1.60508

## Sheet: Fig. 2C
siUNC	siG6PC3	siBRCA2
1	1.87634	2.04785
1	1.64169	1.99594
1	2.1208	2.15603

## Sheet: Fig. 2D
NTC	gG6PC3	gBRCA2
1	3.75254	4.1708
1	4.54423	4.26638
1	4.33738	2.99755

## Sheet: Fig. 2E
siUNC	siG6PC3	siBRCA2
1	0.390333	0.507333
1	0.270053	0.257229
1	0.243572	0.467594

## Sheet: Fig. 2F
NTC	gG6PC3	gBRCA2
1	0.260259	0.253163
1	0.292642	0.38926
1	0.266904	0.43278

## Sheet: Fig. 2H
siUNC	siG6PC3	siBRCA2
1	3.2	6.7
1.8	2.7	5.7
1.5	4	4.8

## Sheet: Fig. 2I
NTC	gG6PC3	gBRCA2
2.2	3.9	7.6
1.4	4.5	6.2
1.9	3.9	8.5

## Sheet: Fig. 2L
siUNC	siG6PC3	siBRCA2
12.4	63.8	55.2
8.6	103.5	61.1
19.4	95.6	49.9857

## Sheet: Fig. 3B
siUNC	siG6PC3	siBRCA2	siCtIP
6.06	2.15	1.05	1.23
6.32	2.77	1.07	1.22
6.47	2.16	1.31	0.87

## Sheet: Fig. 3C
NTC	gG6PC3	gBRCA2
5.74	3.96	2.38
7.533	3.383	2.683
5.89	2.86	1.663

[truncated: 27 more sheets: Fig. 3E, Fig. 3H, Fig. 3J, Fig. 3K, Fig. 3L, Fig. 4B, Fig. 5B, Fig. 5C, Fig. S1C, Fig. S1D, Fig. S1E, Fig. S1F, Fig. S1G, Fig. S1H, Fig. S1I, Fig. S1J, Fig. S2A, Fig. S2D, Fig. S2E, Fig. S2F …]
